# Supplementary material for: Human immunomodulatory ligand B7-1 mediates synaptic remodeling via the p75 neurotrophin receptor
Source: J Clin Invest. 2022 Nov 15;132(22):e157002. doi: 10.1172/JCI157002 (PMC9663165; doi:10.1172/JCI157002)
Supplement: Supplemental table 1 [file jci-132-157002-s111.xlsx]

## Sheet: Sheet1
Expression Library Plate	Well #	LIMS ID	p75NTR	B7-1
Expression Library 1 (BC)	A01	5701	2.42	3.34
Expression Library 1 (BC)	A02	5709	2.78	3.3
Expression Library 1 (BC)	A03	5710	2.13	1.82
Expression Library 1 (BC)	A04	5737	2.53	2.34
Expression Library 1 (BC)	A05	5740	1.76	1.79
Expression Library 1 (BC)	A06	5741	2.79	3.21
Expression Library 1 (BC)	A07	5742	1.67	1.48
Expression Library 1 (BC)	A08	5752	1.83	2.54
Expression Library 1 (BC)	A09	5755	1.7	1.58
Expression Library 1 (BC)	A10	5758	2.45	3.24
Expression Library 1 (BC)	A11	5781	2.08	2.95
Expression Library 1 (BC)	A12	5796	3.02	5.03
Expression Library 1 (BC)	B01	5809	1.8	1.04
Expression Library 1 (BC)	B02	5818	0.97	1.8
Expression Library 1 (BC)	B03	5850	1.85	2.63
Expression Library 1 (BC)	B04	5851	0.87	2.28
Expression Library 1 (BC)	B05	5853	1.5	1.67
Expression Library 1 (BC)	B06	5860	1.03	2.07
Expression Library 1 (BC)	B07	5878	1.22	2.16
Expression Library 1 (BC)	B08	5891	1.17	2.38
Expression Library 1 (BC)	B09	5908	1.48	2.73
Expression Library 1 (BC)	B10	5943	1.76	3.78
Expression Library 1 (BC)	B11	5959	1.43	2.33
Expression Library 1 (BC)	B12	5963	0.84	2.25
Expression Library 1 (BC)	C01	5966	2.87	10.84
Expression Library 1 (BC)	C02	5988	2.29	2.52
Expression Library 1 (BC)	C03	5995	1.35	1.39
Expression Library 1 (BC)	C04	6010	1.42	1.76
Expression Library 1 (BC)	C05	6038	1.78	1.57
Expression Library 1 (BC)	C06	6051	3.03	3.99
Expression Library 1 (BC)	C07	6059	0.87	1.94
Expression Library 1 (BC)	C08	6072	1.66	2.16
Expression Library 1 (BC)	C09	6073	1.31	1.63
Expression Library 1 (BC)	C10	6074	1.84	3.53
Expression Library 1 (BC)	C11	6079	0.08	0.26
Expression Library 1 (BC)	C12	6083	1.45	2.09
Expression Library 1 (BC)	D01	6090	2.21	2.68
Expression Library 1 (BC)	D02	6104	1.36	1.94
Expression Library 1 (BC)	D03	6117	2.26	1.75
Expression Library 1 (BC)	D04	6167	1.72	2.33
Expression Library 1 (BC)	D05	6171	3.58	3.72
Expression Library 1 (BC)	D06	6184	2.31	2.59
Expression Library 1 (BC)	D07	6221	1.91	2.28
Expression Library 1 (BC)	D08	6270	3.08	3.67
Expression Library 1 (BC)	D09	6286	2.78	2.84
Expression Library 1 (BC)	D10	6290	1.94	2.86
Expression Library 1 (BC)	D11	6060	0.27	0.85
Expression Library 1 (BC)	D12	5603	1.32	1.34
Expression Library 1 (BC)	E01	5989	4.61	4.74
Expression Library 1 (BC)	E02	6253	2.15	2.17
Expression Library 1 (BC)	E03	5771	3.5	4.67
Expression Library 1 (BC)	E04	6120	2.96	3.9
Expression Library 1 (BC)	E05	6200	3.23	3.72
Expression Library 1 (BC)	E06	5984	2.91	1.74
Expression Library 1 (BC)	E07	5599	2.32	2.45
Expression Library 1 (BC)	E08	6268	2.39	1.72
Expression Library 1 (BC)	E09	6164	1.21	2.2
Expression Library 1 (BC)	E10	6096	0.52	1
Expression Library 1 (BC)	E11	5617	3.59	3.62
Expression Library 1 (BC)	E12	5611	2.62	1.93
Expression Library 1 (BC)	F01	5820	2.42	1.05
Expression Library 1 (BC)	F02	5748	3.41	2.46
Expression Library 1 (BC)	F03	5708	3.3	2.74
Expression Library 1 (BC)	F04	5762	2.27	2.07
Expression Library 1 (BC)	F05	5972	1.8	1.66
Expression Library 1 (BC)	F06	6087	1.72	3.88
Expression Library 1 (BC)	F07	5916	1.84	1.5
Expression Library 1 (BC)	F08	5894	1.35	1.79
Expression Library 1 (BC)	F09	6282	2.09	2.76
Expression Library 1 (BC)	F10	5717	2.01	2.97
Expression Library 1 (BC)	F11	5602	1.31	2.24
Expression Library 1 (BC)	F12	6112	0.84	1.51
Expression Library 1 (BC)	G01	5711	1.96	2.71
Expression Library 1 (BC)	G02	5614	2.16	1.35
Expression Library 1 (BC)	G03	5798	1.9	2.21
Expression Library 1 (BC)	G04	5923	1.7	1.55
Expression Library 1 (BC)	G05	5935	2.3	1.67
Expression Library 1 (BC)	G06	6185	3.12	0.88
Expression Library 1 (BC)	G07	5784	2.12	2.12
Expression Library 1 (BC)	G08	5941	1.82	1.91
Expression Library 1 (BC)	G09	6292	2.4	2.07
Expression Library 1 (BC)	G10	6116	2.6	2.67
Expression Library 1 (BC)	G11	5918	2.66	2.21
Expression Library 1 (BC)	G12	5964	2.16	2.3
Expression Library 1 (BC)	H01	5616	2.62	1.64
Expression Library 1 (BC)	H02	5845	2.27	1.44
Expression Library 1 (BC)	H03	6040	2.3	1.84
Expression Library 1 (BC)	H04	5872	2.04	1.96
Expression Library 1 (BC)	H05	5607	2.68	2.44
Expression Library 1 (BC)	H06	5635	1.74	1.26
Expression Library 1 (BC)	H07	5913	1.33	1.07
Expression Library 1 (BC)	H08	5730	1.51	2.2
Expression Library 1 (BC)	H09	5750	1.95	1.33
Expression Library 1 (BC)	H10	5799	2.6	3.17
Expression Library 1 (BC)	H11	6121	0.43	1.01
Expression Library 1 (BC)	H12	5623	3.64	3.67
Expression Library 2 (BC)	A01	6190	1.24	1.61
Expression Library 2 (BC)	A02	6165	1.83	2.1
Expression Library 2 (BC)	A03	5792	2.19	2.55
Expression Library 2 (BC)	A04	5790	2.44	2.29
Expression Library 2 (BC)	A05	6070	1.47	1.81
Expression Library 2 (BC)	A06	6042	2.54	2.48
Expression Library 2 (BC)	A07	6133	2.15	2.17
Expression Library 2 (BC)	A08	6020	2.99	2.61
Expression Library 2 (BC)	A09	5597	2.11	1.73
Expression Library 2 (BC)	A10	5920	2.03	1.64
Expression Library 2 (BC)	A11	6155	2.75	2.52
Expression Library 2 (BC)	A12	5938	3.71	3.37
Expression Library 2 (BC)	B01	5610	3.09	2.68
Expression Library 2 (BC)	B02	6258	2.32	2.31
Expression Library 2 (BC)	B03	5766	2.65	2.33
Expression Library 2 (BC)	B04	5836	2.24	2.2
Expression Library 2 (BC)	B05	5933	2	2.42
Expression Library 2 (BC)	B06	5596	2.85	1.9
Expression Library 2 (BC)	B07	5787	3.62	2.87
Expression Library 2 (BC)	B08	5976	2.96	5.12
Expression Library 2 (BC)	B09	5797	3	2.65
Expression Library 2 (BC)	B10	6007	3.79	4.01
Expression Library 2 (BC)	B11	5953	3.21	3.59
Expression Library 2 (BC)	B12	6203	2.04	2.5
Expression Library 2 (BC)	C01	5882	2.22	2.53
Expression Library 2 (BC)	C02	6232	1.58	1.57
Expression Library 2 (BC)	C03	5821	2.62	2.2
Expression Library 2 (BC)	C04	6215	2.38	2.95
Expression Library 2 (BC)	C05	6297	2.25	2.99
Expression Library 2 (BC)	C06	5624	2.94	2.71
Expression Library 2 (BC)	C07	5601	3.04	2.6
Expression Library 2 (BC)	C08	6204	1.34	2.13
Expression Library 2 (BC)	C09	6001	3.77	3.16
Expression Library 2 (BC)	C10	5622	3.63	3.55
Expression Library 2 (BC)	C11	5732	3.07	2.7
Expression Library 2 (BC)	C12	5848	2.14	2.19
Expression Library 2 (BC)	D01	5906	2.09	2.34
Expression Library 2 (BC)	D02	5967	2.68	2.18
Expression Library 2 (BC)	D03	6015	3.17	2.47
Expression Library 2 (BC)	D04	6046	2.55	2.11
Expression Library 2 (BC)	D05	6078	1.58	2.92
Expression Library 2 (BC)	D06	6081	3.97	4.13
Expression Library 2 (BC)	D07	6109	2.28	2.06
Expression Library 2 (BC)	D08	6144	2.71	2.05
Expression Library 2 (BC)	D09	6180	2.71	2.9
Expression Library 2 (BC)	D10	6226	2.94	2.55
Expression Library 2 (BC)	D11	6241	3.49	3.56
Expression Library 2 (BC)	D12	5969	2.26	2.52
Expression Library 2 (BC)	E01	5778	1.11	1.65
Expression Library 2 (BC)	E02	5977	3.51	2.83
Expression Library 2 (BC)	E03	6113	3.31	1.42
Expression Library 2 (BC)	E04	6234	2.76	2.16
Expression Library 2 (BC)	E05	5838	2.42	2.45
Expression Library 2 (BC)	E06	5775	2.52	2.4
Expression Library 2 (BC)	E07	6228	2.84	2.33
Expression Library 2 (BC)	E08	6295	3.9	3.78
Expression Library 2 (BC)	E09	6251	1.87	1.91
Expression Library 2 (BC)	E10	6198	2.2	2.51
Expression Library 2 (BC)	E11	6197	2.17	2.7
Expression Library 2 (BC)	E12	5789	2.44	2.34
Expression Library 2 (BC)	F01	5948	2.37	2.08
Expression Library 2 (BC)	F02	6108	1.56	1.75
Expression Library 2 (BC)	F03	5899	1.69	1.62
Expression Library 2 (BC)	F04	6224	2.13	2.22
Expression Library 2 (BC)	F05	5945	2.69	2.44
Expression Library 2 (BC)	F06	5774	22.02	3.33
Expression Library 2 (BC)	F07	5994	3.1	1.9
Expression Library 2 (BC)	F08	5983	2.04	1.97
Expression Library 2 (BC)	F09	5704	0.8	1.55
Expression Library 2 (BC)	F10	6240	9.8	2.04
Expression Library 2 (BC)	F11	5876	2.15	2.58
Expression Library 2 (BC)	F12	5734	2.3	3.17
Expression Library 2 (BC)	G01	6075	2.78	3
Expression Library 2 (BC)	G02	5643	2.36	1.98
Expression Library 2 (BC)	G03	5970	1.86	2.19
Expression Library 2 (BC)	G04	6255	2.41	1.96
Expression Library 2 (BC)	G05	5759	2.01	18.69
Expression Library 2 (BC)	G06	5636	2.19	2.32
Expression Library 2 (BC)	G07	6137	2.58	2.04
Expression Library 2 (BC)	G08	6043	2	2.53
Expression Library 2 (BC)	G09	5840	2.06	1.91
Expression Library 2 (BC)	G10	6188	2.51	2.09
Expression Library 2 (BC)	G11	5867	3.61	4.27
Expression Library 2 (BC)	G12	6216	2.64	2.12
Expression Library 2 (BC)	H01	5804	1.49	1.7
Expression Library 2 (BC)	H02	6218	1.96	1.93
Expression Library 2 (BC)	H03	5640	2.72	3.25
Expression Library 2 (BC)	H04	6048	2.14	2.25
Expression Library 2 (BC)	H05	6177	2.15	2.45
Expression Library 2 (BC)	H06	6114	2.5	1.81
Expression Library 2 (BC)	H07	5621	3.62	2.67
Expression Library 2 (BC)	H08	5756	2.35	2.13
Expression Library 2 (BC)	H09	6068	2.19	2.52
Expression Library 2 (BC)	H10	6085	2.89	2.6
Expression Library 2 (BC)	H11	5909	2.36	2.7
Expression Library 2 (BC)	H12	5803	3.1	2.06
Expression Library 3 (BC)	A01	5777	1.62	1.31
Expression Library 3 (BC)	A02	5993	1.42	1.18
Expression Library 3 (BC)	A03	5794	1.31	1.16
Expression Library 3 (BC)	A04	5629	0.86	1.34
Expression Library 3 (BC)	A05	5942	2.3	2.93
Expression Library 3 (BC)	A06	5627	1.56	2.05
Expression Library 3 (BC)	A07	6125	2.58	1.3
Expression Library 3 (BC)	A08	5625	1.49	1.59
Expression Library 3 (BC)	A09	6212		1.56
Expression Library 3 (BC)	A10	6222	1.73	1.55
Expression Library 3 (BC)	A11	6093	1.52	1.37
Expression Library 3 (BC)	A12	6207	1.86	1.51
Expression Library 3 (BC)	B01	5738	2.71	2.51
Expression Library 3 (BC)	B02	P26842	1.15	1.74
Expression Library 3 (BC)	B03	Q9UNE0	1.39	1.39
Expression Library 3 (BC)	B04	Q92956	1.79	2.32
Expression Library 3 (BC)	B05	P08138	2.96	28.44
Expression Library 3 (BC)	B06	Q9Y5U5	1.91	2.41
Expression Library 3 (BC)	B07	P19438	1.64	1.89
Expression Library 3 (BC)	B08	P20333	1.58	1.37
Expression Library 3 (BC)	B09	Q93038	1.85	1.63
Expression Library 3 (BC)	B10	Q9HAV5	2.17	1.81
Expression Library 3 (BC)	B11	P36941	2.18	2.65
Expression Library 3 (BC)	B12	P43489	4.15	3.1
Expression Library 3 (BC)	C01	P25942	4.27	2.62
Expression Library 3 (BC)	C02	P25445	2.32	1.82
Expression Library 3 (BC)	C03	P28908	2.04	2.11
Expression Library 3 (BC)	C04	Q07011	2.38	2.16
Expression Library 3 (BC)	C05	O00220	2.05	1.56
Expression Library 3 (BC)	C06	O14763	2.31	2.37
Expression Library 3 (BC)	C07	Q969Z4	2.25	1.79
Expression Library 3 (BC)	C08	Q13410	2.91	1.59
Expression Library 3 (BC)	C09	Q7KYR7	2.31	1.83
Expression Library 3 (BC)	C10	Q8WVV5	1.38	1.36
Expression Library 3 (BC)	C11	O00481	1.94	1.21
Expression Library 3 (BC)	C12	P78410	2.79	2.59
Expression Library 3 (BC)	D01	O00478	2.49	1.51
Expression Library 3 (BC)	D02	Q9UIR0	1.69	1.75
Expression Library 3 (BC)	D03	Q6UXE8	1.88	1.66
Expression Library 3 (BC)	D04	Q6UX41	1.75	1.45
Expression Library 3 (BC)	D05	Q6UXG8	2.71	1.85
Expression Library 3 (BC)	D06	6248	1.55	1.42
Expression Library 3 (BC)	D07	5779	1.59	0.32
Expression Library 3 (BC)	D08	5705	2.06	0.8
Expression Library 3 (BC)	D09	P35613	2.93	2.07
Expression Library 3 (BC)	D10	Q9NPY3	2.77	1.79
Expression Library 3 (BC)	D11	Q96L12	0.95	1.2
Expression Library 3 (BC)	D12	P27797	2.62	2.08
Expression Library 3 (BC)	E01	Q9HCU0	2.15	1.97
Expression Library 3 (BC)	E02	P20138	1.5	2.02
Expression Library 3 (BC)	E03	Q15782	1.55	1.67
Expression Library 3 (BC)	E04	Q5QGZ9	1.5	2.42
Expression Library 3 (BC)	E05	Q2HXU8	1.83	1.92
Expression Library 3 (BC)	E06	Q6ZS10	1.66	1.61
Expression Library 3 (BC)	E07	A5D8T8	1.38	2.11
Expression Library 3 (BC)	E08	Q6UXF7	1.61	1.57
Expression Library 3 (BC)	E09	Q8NCF0	1.7	1.49
Expression Library 3 (BC)	E10	P0C7M8	1.11	1.69
Expression Library 3 (BC)	E11	Q6UXB4	1.1	1.45
Expression Library 3 (BC)	E12	Q9NY25	1.91	2.41
Expression Library 3 (BC)	F01	Q9BXN2	1.6	2.35
Expression Library 3 (BC)	F02	P58658	1.81	1.33
Expression Library 3 (BC)	F03	O00602	2.23	2.59
Expression Library 3 (BC)	F04	Q15485	1.68	1.94
Expression Library 3 (BC)	F05	O75636	1.76	1.84
Expression Library 3 (BC)	F06	Q8WWA0	1.9	1.31
Expression Library 3 (BC)	F07	D3W0D1	1.6	1.82
Expression Library 3 (BC)	F08	A4D1S0	1.5	1.65
Expression Library 3 (BC)	F09	Q6UX15	2.02	1.83
Expression Library 3 (BC)	F10	Q6UW15	1.97	1.53
Expression Library 3 (BC)	F11	P02743	2.63	1.69
Expression Library 3 (BC)	F12	Q8IWL2	1.69	2.23
Expression Library 3 (BC)	G01	Q08ET2	2.12	1.52
Expression Library 3 (BC)	G02	Q96DA0	2.1	1.41
Expression Library 3 (BC)	G03	O60844	1.68	1.54
Expression Library 3 (BC)	G04	P40200	2.11	2.76
Expression Library 3 (BC)	G05	Q495A1	3.8	3.41
Expression Library 3 (BC)	G06	Q9BY67:	1.12	0.98
Expression Library 3 (BC)	G07	Q8N3J6	5.95	2.63
Expression Library 3 (BC)	G08	P41217	2.32	2.36
Expression Library 3 (BC)	G09	Q8N126	1.31	0.48
Expression Library 3 (BC)	G10	Q8NFZ8	2.12	1.4
Expression Library 3 (BC)	G11	Q15762	2.8	2.58
Expression Library 3 (BC)	G12	O95727	3.92	2.35
Expression Library 3 (BC)	H01	Q15223	2.1	0.48
Expression Library 3 (BC)	H02	Q92692	2.82	1.6
Expression Library 3 (BC)	H03	Q9NQS3	2.02	0.97
Expression Library 3 (BC)	H04	Q96NY8	2.25	1.65
Expression Library 3 (BC)	H05	P15151	1.68	2.1
Expression Library 3 (BC)	H06	P19022	2.51	1.91
Expression Library 4 (NO BC)	A01	5761	1.33	1.42
Expression Library 4 (NO BC)	A02	5881	2.43	3.04
Expression Library 4 (NO BC)	A03	5997	1.49	1.98
Expression Library 4 (NO BC)	A04	5606	3.02	2.25
Expression Library 4 (NO BC)	A05	5990	1.24	0.99
Expression Library 4 (NO BC)	A06	6101	2.94	2.69
Expression Library 4 (NO BC)	A07	5728	2.22	1.85
Expression Library 4 (NO BC)	A08	6208	0.92	1.57
Expression Library 4 (NO BC)	A09	6252	2.32	2.12
Expression Library 4 (NO BC)	A10	5926	2.53	1.34
Expression Library 4 (NO BC)	A11	5980	3.28	2.72
Expression Library 4 (NO BC)	A12	5634
Expression Library 4 (NO BC)	B01	6239	1.58	2.1
Expression Library 4 (NO BC)	B02	6045	1.84	2
Expression Library 4 (NO BC)	B03	5712	1.82	2.16
Expression Library 4 (NO BC)	B04	6154	1.42	1.31
Expression Library 4 (NO BC)	B05	6223	1.83	1.22
Expression Library 4 (NO BC)	B06	6133	1.25	1.32
Expression Library 4 (NO BC)	B07	5925	1.53	2.32
Expression Library 4 (NO BC)	B08	6014	2.6	2.4
Expression Library 4 (NO BC)	B09	6263	3.4	3.43
Expression Library 4 (NO BC)	B10	6084	2.65	1.75
Expression Library 4 (NO BC)	B11	5937	2.38	2.75
Expression Library 4 (NO BC)	B12	5946	1.62	2.32
Expression Library 4 (NO BC)	C01	6130	2.62	2.54
Expression Library 4 (NO BC)	C02	5615	1.39	0.92
Expression Library 4 (NO BC)	C03	5732	1.3	1.76
Expression Library 4 (NO BC)	C04	5807	1.03	1.73
Expression Library 4 (NO BC)	C05	5865	1.42	0.91
Expression Library 4 (NO BC)	C06	5881	0.95	1.25
Expression Library 4 (NO BC)	C07	5889	1.9	1.6
Expression Library 4 (NO BC)	C08	5906	1.69	1.73
Expression Library 4 (NO BC)	C09	6046	1.36	1.68
Expression Library 4 (NO BC)	C10	6097	2.98	2.35
Expression Library 4 (NO BC)	C11	6144	2.26	1.96
Expression Library 4 (NO BC)	C12	6169	2.74	2.7
Expression Library 4 (NO BC)	D01	6298	3.21	2.5
Expression Library 4 (NO BC)	D02	5969	1.21	1.39
Expression Library 4 (NO BC)	D03	5778	0.81	0.52
Expression Library 4 (NO BC)	D04	6113	1.77	1.85
Expression Library 4 (NO BC)	D05	5982	1.51	1.25
Expression Library 4 (NO BC)	D06	6234	1.72	1.75
Expression Library 4 (NO BC)	D07	6251	2.2	1.76
Expression Library 4 (NO BC)	D08	6198	1.88	1.98
Expression Library 4 (NO BC)	D09	6209	1.45	1.61
Expression Library 4 (NO BC)	D10	6197	1.18	2.12
Expression Library 4 (NO BC)	D11	5899	1.77	2.08
Expression Library 4 (NO BC)	D12	5706	4.15	1
Expression Library 4 (NO BC)	E01	6224	1.57	1.93
Expression Library 4 (NO BC)	E02	6011	2.22	2.03
Expression Library 4 (NO BC)	E03	6039	1.13	1.4
Expression Library 4 (NO BC)	E04	6139	1.65	1.56
Expression Library 4 (NO BC)	E05	6098	2.05	1.81
Expression Library 4 (NO BC)	E06	5819	6.21	2.98
Expression Library 4 (NO BC)	E07	5704	0.74	0.84
Expression Library 4 (NO BC)	E08	6240		1.84
Expression Library 4 (NO BC)	E09	5958	12.1	1.9
Expression Library 4 (NO BC)	E10	5980	1.51	1.3
Expression Library 4 (NO BC)	E11	6075	2.6	1.82
Expression Library 4 (NO BC)	E12	5636	3.24	1.9
Expression Library 4 (NO BC)	F01	6009	1.45	2.08
Expression Library 4 (NO BC)	F02	6137	1.82	1.93
Expression Library 4 (NO BC)	F03	5725	1.47	1.58
Expression Library 4 (NO BC)	F04	5840	2.76	1.84
Expression Library 4 (NO BC)	F05	5642	3.37	2.05
Expression Library 4 (NO BC)	F06	5804	1.03	1.94
Expression Library 4 (NO BC)	F07	6218	1.75	1.82
Expression Library 4 (NO BC)	F08	5934	1.72	1.83
Expression Library 4 (NO BC)	F09	5705	1.99	1.58
Expression Library 4 (NO BC)	F10	6201	1.29	1.58
Expression Library 4 (NO BC)	F11	5803	3.03	1.97
Expression Library 4 (NO BC)	F12	6122	3.17	1.98
Expression Library 4 (NO BC)	G01	5837	1.77	1.68
Expression Library 4 (NO BC)	G02	5753	1.52	2.07
Expression Library 4 (NO BC)	G03	5957	1.39	0.98
Expression Library 4 (NO BC)	G04	5950	1.28	0.43
Expression Library 4 (NO BC)	G05	6284	0.96	1.45
Expression Library 4 (NO BC)	G06	6189	1.48	1.45
Expression Library 4 (NO BC)	G07	5847	2.4	22.41
Expression Library 4 (NO BC)	G08	5613	1.27	1.98
Expression Library 4 (NO BC)	G09	6143	2.24	3.16
Expression Library 4 (NO BC)	G10	6272	1.71	1.69
Expression Library 4 (NO BC)	G11	5612	1.98	2.3
Expression Library 4 (NO BC)	G12	6227	2.74	2.36
Ave =			2.25758	2.31041
Std Dev =			1.46299	2.12157
