# Supplementary material for: Human immunomodulatory ligand B7-1 mediates synaptic remodeling via the p75 neurotrophin receptor
Source: J Clin Invest. 2022 Nov 15;132(22):e157002. doi: 10.1172/JCI157002 (PMC9663165; doi:10.1172/JCI157002)
Supplement: Supplemental table 2 [file jci-132-157002-s112.xlsx]

## Sheet: Sheet1
B7-1 Mutation	% mCherry Positive	mCherry S.D.	CD28 Binding	CTLA4 Binding	NGFR Binding	CD28 S.D.	CTLA4 S.D.	NGFR S.D.	n=	PD-L1 Binding	PD-L1 S.D.	n=
VAL35ALA	92.7606	0.594013	0.750559	0.865947	0.784072	0.39262	0.354375	0	2	0.864572	0.32786	3
ILE36ALA	82.6874	11.2028	0.708813	0.987729	0.763134	0.161213	0.432067	0.139155	3	1.12957	0.361186	3
ILE36ASP	81.8911	0.597413	0.556413	0.770497	0.693443	0.170599	0.0848113	0.109316	2	0.900594	0.306184	3
HIS37ALA	95.7639	0.355771	1.16642	1.09882	0.957286	0.396569	0.248009	0.114384	3	0.87458	0.233092	3
HIS37ASP	83.6947	6.73237	0.958128	0.741422	0.876036	0.498371	0.14353	0.140171	4	0.897148	0.270064	3
THR39ALA	76.8467	11.7187	0.694777	0.928235	0.713926	0.09407	0.281908	0.141344	4	1.24544	0.612669	4
THR39ASP	84.4954	7.74016	0.94296	0.798158	0.929127	0.197288	0.142101	0.139539	3	1.32641	0.341632	3
LYS40ALA	86.8182	7.65404	0.83291	0.922815	0.929462	0.349485	0.27595	0.0971735	4	0.401803	0.229919	3
LYS40ASP	81.2248	11.3713	0.379876	0.646142	0.564066	0.113126	0.161852	0.244242	4	0.428143	0.353147	4
GLU41ALA	78.2005	14.082	0.696009	0.812967	0.843471	0.181646	0.033879	0.12392	4	0.992732	0.600079	4
GLU41ARG	83.7109	4.28804	0.860798	0.972808	0.857288	0.0744004	0.080271	0.0681562	4	0.873965	0.429871	4
LYS43ALA	86.6958	5.08351	1.01794	0.963582	0.93638	0.309743	0.199077	0.180133	4	0.575161	0.190563	3
LYS43ASP	78.2746	17.1374	0.67311	0.920293	0.663378	0.234384	0.0410364	0.104478	3	1.42241	0.246617	3
GLU44ALA	92.0433	2.77531	0.771079	0.905565	0.760238	0.0694196	0.00792749	0.15119	2	2.83853	0.35205	2
VAL45ALA	79.4558	10.4775	0.769574	0.901724	0.714268	0.141011	0.159164	0.201835	3	2.11686	0.71816	3
VAL45ASP	77.4789	15.0508	0.694523	0.64064	0.758532	0.175202	0.136392	0.0713261	3	1.32678	0.184671	3
THR47ALA	78.8962	9.65914	0.864514	0.989827	0.893274	0.0825193	0.137895	0.121151	4	0.839366	0.811598	3
THR47ASP	80.7857	7.93269	0.735688	0.948988	0.827446	0.142019	0.115685	0.127148	4	1.29977	0.620145	3
SER49ALA	81.6052	9.81289	0.575284	0.78629	0.724843	0.170037	0.204745	0.053449	3	0.389114	0.190002	3
SER49ASP
ASN53ALA	80.2701	9.37709	0.897732	0.992177	0.815926	0.12597	0.0517356	0.0408438	3	0.599832	0.117569	4
ASN53ASP	85.2186	8.30891	1.11287	1.17922	0.876983	0.0469362	0.24196	0.102065	4	0.306815	0.143828	4
SER55ALA	86.71	5.69563	1.08282	1.04203	0.938795	0.213819	0.156086	0.212825	4	0.344296	0.208053	3
VAL56ALA	83.7294	7.7506	1.07169	1.14902	0.964594	0.12119	0.135654	0.0880817	4	1.05865	0.599465	3
VAL56ASP	82.4602	11.0071	0.858318	0.784011	0.787956	0.319164	0.232176	0.266072	4	0.797686	0.454262	3
GLU57ARG	78.7181	14.4661	0.885711	0.913332	0.747514	0.17297	0.230151	0.145597	3	0.272401	0.199019	3
GLU58ALA	86.4815	6.11498	0.954005	1.04103	0.837404	0.0810184	0.366731	0.159057	4	0.954841	0.545209	3
GLU58ARG	87.9875	6.06633	1.17905	1.22823	1.1317	0.300653	0.190938	0.114969	4	0.595225	0.463485	4
ALA60ASP	92.2897	2.93451	1.17802	1.07403	1.10353	0.230132	0.234448	0.0759167	4	0.633423	0.395014	3
GLN61ALA	90.2847	4.51507	1.00268	1.08908	1.16012	0.192311	0.0946065	0.0370508	4
GLN61ASP	87.2228	8.46891	1.01403	1.1207	0.823916	0.0913993	0.17736	0.10096	4	0.827696	0.352882	4
ARG63ASP	79.0729	15.8417	0.295893	0.694727	0.133589	0	0.0916157	0.0177522	2	1.06326	0.0701709	3
TYR65ALA	76.9539	16.9539	0.135788	0.701725	0.112684	0.0283548	0.0808245	0.00516164	2	0.838502	0	1
TYR65ASP	69.1849	7.09964								0.875949	0.0605031	3
GLU69ALA	92.9576	2.60302	1.23317	1.0724	1.05511	0.373572	0.102769	0.189167	4	0.929146	0.308486	3
GLU69ASP	85.2092	11.1337	0.522097	0.797822	0.761625	0.112315	0.0229122	0.201112	3	0.430562	0.000191033	3
LYS70ALA
LYS71ALA	81.0481	6.21682	0.982623	1.1677	0.795306	0.160466	0.234383	0.165715	4	0.709642	0.067375	2
SER78ALA	92.8269	2.2684	1.24508	1.22509	1.08477	0.276598	0.0871579	0.108776	4	0.91087	0.432339	3
SER78ASP	93.7316	0.823983	1.12556	1.11989	0.710403	0.0426795	0.124391	0.217734	4	1.19169	0.494308	3
ASP80ALA	89.4307	4.62861	1.22514	1.27462	1.03736	0.31309	0.213555	0.187895	4	0.574515	0	1
MET81ASP	85.2561	8.00949	0.950964	1.19269	0.902026	0.105699	0.138252	0.1817	3	0.710303	0.0751139	3
ASN82GLU	95.2717	0.386615	0.878423	1.11186	0.394693	0.0852983	0.0569254	0.108088	3	1.03532	0.0897341	3
TRP84ASP
GLU86ALA
GLU86ASP	78.5466	12.9583	0.880185	0.88201	0.935379	0.409894	0.274928	0.249755	4	0.605282	0.0445791	3
LYS88ASP	89.6485	3.76868	1.15779	1.12175	0.799556	0.103235	0.115652	0.201507	4	0.543207	0.249596	4
ASN89ALA	54.84	2.3715								0.177667	0.136557	3
ASN89ASP	90.0712	2.34594	1.01932	1.26772	0.955371	0.124011	0.292177	0.0881013	4	0.201323	0.172031	3
ILE92ALA	88.8616	6.40372	1.13907	1.0513	0.849738	0.192924	0.182649	0.0801501	4	0.197444	0.110794	4
ILE92ASP	88.7899	6.41849	0.885565	0.874878	0.737465	0.195127	0.386015	0.160759	4	0.27342	0.170359	3
ILE95ASP
THR96ALA	89.5676	6.78132	0.979627	1.00011	0.932338	0.0723109	0.200961	0.114746	3	0.757219	0.416051	4
ASN97ALA	77.5149	9.33025								0.76434	0.368879	4
ASN98ASP	92.0626	3.00345	1.15611	1.18335	1.14779	0.27661	0.134893	0.192317	4	0.500314	0.196639	4
LEU104ALA	73.0456	10.8567	0.78927	0.934819	0.760024	0.129178	0.221738	0.1836	3	0.913108	0	1
LEU104ASP	91.1892	4.006	1.08152	1.00228	0.969724	0.12979	0.111259	0.0783271	3	0.663651	0.643455	3
Wildtype	87.4397	6.78473	1.01314	0.966578	0.972324	0.0775382	0.0662681	0.0709919	4	1.11304	0.204757	4
ALA105ASP	86.5113	6.96636	1.02981	0.995649	0.854994	0.123136	0.182052	0.101897	3	0.356292	0.137033	4
SER109ALA	78.5604	8.71544	0.809845	0.921733	0.873265	0.0771442	0.18927	0.0681172	3	0.997282	0.30947	3
SER109ASP	88.7718	5.59081	0.738808	0.902007	0.915403	0.0660754	0.0906023	0.0449129	4	0.628088	0.299554	4
GLU111ALA	81.3812	10.6727	0.966966	1.08613	0.722429	0.152078	0.269882	0.111528	4	1.27367	0.450116	4
GLU111ASP	91.175	4.4531	1.07797	1.04319	1.141	0.160419	0.229003	0.1057	4	1.5493	0.517448	3
THR113ALA	89.0617	6.88242	0.850386	1.03994	0.98735	0.155343	0.163204	0.0705193	3	0.752342	0.349705	2
THR113ASP	85.9885	9.74049	0.908223	1.14889	0.77962	0.145136	0.15628	0.214746	4	0.734677	0.110246	3
LYS120ALA	90.7168	5.584	1.02362	1.0606	0.976354	0.059437	0.234824	0.153286	3	0.388324	0	1
LYS120ASP	85.457	6.74572	0.553693	0.851581	0.174137	0.0761475	0.15773	0.0897688	4	0.485422	0.0684522	3
TYR121ALA	88.1449	8.19968	0.927575	1.06038	0.91256	0.0728401	0.166691	0.144386	3	0.936449	0.536486	3
TYR121ASP	89.1287	4.60345	1.0709	1.11535	0.417499	0.177547	0.214001	0.217387	4	0.844376	0.356935	2
GLU122ALA	89.9691	3.53776	1.25686	1.24384	1.16344	0.312854	0.133911	0.0826706	4	0.61794	0.158934	3
GLU122ASP	89.4878	4.31248	1.07775	1.15065	1.05904	0.0816034	0.170756	0.157151	4	0.730814	0.219588	3
LYS123ALA	87.7406	6.05726	1.21726	0.995381	1.03566	0.304078	0.114621	0.0840757	4	0.976265	0.259062	3
LYS123ASP	90.3993	3.80381	1.28499	1.04918	1.03214	0.291094	0.202378	0.082269	4	1.09661	0.00688768	2
ASP124ALA	89.6013	3.23213	1.25632	1.38806	1.01708	0.0784841	0.161338	0.0562258	4
ASP124ARG	89.8201	4.47928	1.1522	1.1385	1.05469	0.166092	0.0556043	0.103786	4	1.11042	0.0375167	2
Wildtype	86.8906	7.08031	0.985529	1.03343	1.02768	0.0762787	0.0662673	0.0709878	5	0.849391	0.224186	4
ALA125ASP	90.7789	4.58722	1.08102	1.15861	0.769607	0.0932285	0.0965989	0.18394	4	1.00154	0.346814	2
LYS127ALA	85.8845	8.48848	0.965492	1.05587	0.952312	0.10028	0.149275	0.0849648	4	0.672527	0.197248	3
LYS127ASP	66.6237	0	0.397936	0.632145	0.243208	0.230823	0.110541	0.133623	2	0.51004	0	1
ARG128ALA	94.4288	0	0.800157	0.977719	0.96425	0.231135	0.0125241	0.0532084	2	0.915003	0.169007	2
GLU129ALA	89.9774	5.21753	1.10678	1.07508	1.17185	0.271516	0.0283101	0.0321381	4	1.10608	0.00387537	2
LEU131ALA	90.2891	5.01813	0.818785	1.08977	0.988135	0.070421	0.122177	0.153649	4	1.16347	0	1
LEU131ASP	85.8454	10.2711	0.646403	0.979198	0.946811	0.205483	0.179554	0.134769	4	1.28226	0	1
GLU133ALA	82.7981	13.2492	0.925798	0.915661	1.01802	0.351046	0.115358	0.188441	4	0.781717	0	1
THR135ALA	91.6525	4.08516	0.746363	1.1101	0.975026	0.0677005	0.0100724	0.308347	2	0.746436	0.00327173	2
THR135ASP	93.8215	2.07577	1.35493	1.32754	1.08214	0.201265	0.238074	0.18525	4
SER137ALA	93.5132	3.18355	1.34122	1.29642	1.18214	0.41512	0.0600888	0.267358	4	0.898495	0.170546	2
SER137ASP	70.2265	20.3473	0.480285	0.676021	0.268942	0.0809772	0.0446321	0	2	0.691472	0.370553	3
LYS139ALA	93.8057	2.46132	0.913594	1.08483	1.03118	0.0512256	0.0848211	0.153283	3	0.330251	0.224075	3
LYS139ASP	87.9367	4.39605	0.658925	0.972704	0.436108	0.098018	0.0969427	0.170657	3	0.923153	0.122665	3
ASP141ALA	95.4737	1.10918	0.911527	1.2651	0.841182	0.169559	0.450879	0.501569	3	0.842563	0.211424	2
GLU129ASP	88.6819	5.96943	0.992887	1.09818	0.897723	0.0574538	0.306559	0.369072	2	0.871822	0.261544	3
