# Supplementary material for: Human immunomodulatory ligand B7-1 mediates synaptic remodeling via the p75 neurotrophin receptor
Source: J Clin Invest. 2022 Nov 15;132(22):e157002. doi: 10.1172/JCI157002 (PMC9663165; doi:10.1172/JCI157002)
Supplement: Supplemental table 3 [file jci-132-157002-s113.xlsx]

## Sheet: Sheet1
Mutation	%GFP Positive	GFP S.D.	B7-1 Binding	B7-1 S.D.	n=	PTPRF Binding	PTPRF S.D.	n=
VAL100ASP	0.63742	0.0466243	1.1112	0	1	0.890649	0.0443674	3
PRO33ALA	0.688284	0.10733	1.59363	0	1	0.793537	0.0937487	3
PRO33ASP	0.707501	0.0576813	1.02028	0.169418	2	0.73426	0.0507867	2
THR34ALA	0.568393	0.0584725	0.974027	0	1	0.909906	0.108786	2
THR34ASP	0.68242	0.113781	1.22194	0.113396	2	0.789243	0.157895	3
GLY35ALA	0.682669	0.0826687	0.733667	0.152823	2	0.81133	0.162464	3
GLY35ASP	0.716915	0.107	0.960448	0.00571638	2	0.846196	0.118557	3
LEU36ALA	0.631323	0.094153	0.713077	0.438414	2	0.663789	0.141803	3
LEU36ASP	0.730453	0.0634534	0.893397	0	1	0.497416	0.149975	3
TYR37ALA	0.783166	0.0408344	0.821161	0	1	0.399685	0.111205	3
TYR37ASP	0.668065	0.0654773	1.24458	0.0905846	2	0.182126	0.0243972	3
THR38ASP	0.700637	0.105318	1.21824	0.386006	2	0.495063	0.0695405	3
HIS39ASP	0.768534	0.00153401	1.25336	0.215951	2	1.04412	0.138095	3
SER40ALA	0.765518	0.0797043	0.976935	0.268242	2	1.108	0.0810764	3
SER40ASP	0.662138	0.14398	1.07951	0.000450897	2	1.11367	0.153668	3
GLU42ALA	0.773	0			0	0.948727	0.219168	3
GLU42ARG	0.711	0			0	0.65044	0.237	3
ASN48ALA	0.660278	0.00527778	0.881142	0	1	0.742601	0.212569	3
ASN48ASP	0.807329	0.0126711	1.04408	0	1	1.2823	0.100541	3
LEU49ALA	0.819857	0.00285734	0.918489	0.0920953	2	1.03899	0.120682	3
LEU49ASP	0.691412	0.129412	1.02713	0.124444	2	0.367226	0.184176	2
GLN55ALA	0.852057	0.00794274	1.3166	0.00595407	2	1.04097	0.070622	3
GLN55ASP	0.74763	0.0256039	0.841563	0.555832	3	0.910011	0.129317	3
PRO56ALA	0.729567	0.0571757	0.662891	0.462061	3	1.06083	0.164304	3
ALA59ALA	0.754661	0.0806611	1.08406	0.00103841	2	0.982742	0.111006	3
ALA59ASP	0.70001	0.0835067	1.05081	0.0477185	3	1.07775	0.0817698	3
ASN60ALA	0.758518	0.0951411	0.880237	0.191218	3	1.29457	0.209439	3
ASN60ASP	0.737358	0.0581058	1.19493	0.0789352	3	1.02894	0.139676	3
VAL63ALA	0.749373	0.0799976	0.861554	0.280779	3	0.880708	0.0643952	3
VAL63ASP	0.739026	0.0569115	0.814922	0.448702	3	0.672311	0.0574228	3
GLU65ASP	0.733343	0.0182799	0.745674	0.216202	2	0.984581	0.0126181	2
PRO66ALA	0.695115	0.0758071	1.26833	0	1	0.911483	0.122646	3
PRO66ASP	0.714977	0.0794473	0.660076	0.578809	2	0.890339	0.0564402	2
LEU68ALA	0.733759	0.0102606	0.917169	0.25296	3	0.95888	0.112054	3
LEU68ASP	0.687693	0.00748102	0.633434	0.427585	2	0.965684	0.199582	2
ASP69ALA	0.736649	0.00636167	0.782135	0.479515	3	0.80232	0.184173	3
SER70ALA	0.681091	0.0614287	1.093	0.15606	2	0.933468	0.150008	3
SER70ASP	0.732824	0.00133111	0.952489	0.365018	3	0.96305	0.107105	3
VAL71ASP	0.747315	0.0594544	0.790974	0.335853	3	0.552766	0.126073	3
VAL76ASP	0.786813	0.00118711	0.818639	0	1	0.630852	0.0335398	3
VAL77ALA	0.804628	0.00562821	0.86994	0	1	0.800435	0.102742	3
VAL77ASP	0.762531	0.109469	0.659227	0.703644	1	0.721896	0.0745828	3
THR80ALA	0.712863	0.0261161	0.87641	0.308664	3	0.864584	0.0746682	2
THR80ASP	0.732522	0.0464098	0.386501	0.134626	1	0.852405	0.0930837	3
PRO82ALA	0.808655	0.068345	0.65054	0	1	1.04599	0.0825575	3
PRO82ASP	0.602236	0.00476354	0.615644	0	1	0.608254	0.0920123	3
PRO85ASP	0.647818	0.135818	0.889054	0	1
THR87ALA	0.684673	0.105327			0	0.588267	0.221022	3
THR87ASP	0.737907	0.0663325	0.620337	0.0645431	3	0.413171	0.152848	3
GLU88ALA	0.781813	0.0691651	0.6621	0.0871228	3	0.912004	0.319151	3
GLU88ASP	0.709388	0.0656651	0.716757	0.285163	2	0.903922	0.157362	3
VAL90ASP	0.781093	0.0730371	1.11054	0.00318644	3	1.03594	0.184399	2
GLY91ALA	0.771285	0.0707445	0.890358	0.0676911	3	1.03199	0.247674	2
GLY91ASP	0.741274	0.100305	0.522762	0.260436	2	0.837046	0.0200969	2
LEU92ALA	0.791353	0.057089	1.15004	0.413813	2	0.831968	0.176506	2
LEU92ASP	0.783627	0.0436067	0.963272	0.1268	1	1.16385	0.166655	2
ALA97ALA	0.779034	0.0333286	0.915971	0.00108674	1	1.02589	0.13513	2
ALA97ASP	0.871972	0	0.741883	0	1
PRO98ASP	0.679029	0.0319706	0.799927	0.173579	2	0.700215	0.117582	2
ASP103ALA	0.752961	6.28178	1.31765	0.403631	3	0.857592	0.0743983	2
ASP103ARG	0
VAL106ALA	0.723635	3.60753	1.19038	0.155537	2	0.915966	0	1
GLN115ALA	0.838128	2.66594	1.46351	0.514834	4	1.16838	0.0759478	2
GLN115ASP	0.830112	2.36391	1.21807	0.620524	3	1.15202	0.0343755	2
GLU117ARG	0.752026	3.16597	1.13851	0.319935	3	1.2197	0.11643	2
GLY120ALA	0.77893	4.71919	1.25829	0.699495	3	1.2437	0	1
GLY120ASP	0.704019	9.14359	0.53365	0.107174	2	1.23529	0	1
ARG121ALA	0.713104	3.03885	0.873178	0.185051	3
ARG121ASP	0.80634	1.5797	0.594426	0.663035	3
GLU123ALA	0.824887	2.04587	1.11288	0.0256708	2	1.37815	0	1
GLU123ASP	0
GLU129ALA	0.7441	6.12538	1.47693	0.642735	2	1.2437	0	1
ALA130ASP	0.714082	6.39679	0.570863	0.472431	5	0.627204	0	1
PHE136ALA	0.785668	3.01448	0.764783	0.591383	4	1.05539	0.105815	2
PHE136ASP	0.743481	10.3471	0.040982	0.0270995	3	1.45659	0.131649	2
SER137ALA	0.807178	5.83099	0.491531	0.148568	3	1.23184	0.020257	2
SER137ASP	0.773263	11.4051	0.148264	0.0357456	3	0.756806	0.0442013	2
GLN139ALA	0.693401	0	1.25052	0.427251	2	1.05922	0.00879495	2
GLN139ASP	0.708719	2.7996	1.40504	0.71084	2	1.04231	0.267517	2
ASP140ALA	0.701203	2.14641	0.748279	0.415047	2	1.39496	0	1
ASP140ASP	0.670062	2.91861	0.522088	0.451194	3
LYS141ALA	0.668425	2.13665	0.695044	0.0899473	3	0.615126	0	1
LYS141ASP	0
GLN142ASP	0.878754	0	0.572483	0	1	1.17311	0.163029	2
PRO150ALA	0.784102	6.13268	0.0346589	0.0276625	3	1.30479	0	1
PRO150ASP	0.700732	7.25274	0.00525121	0.00322901	3	0.84626	0.0555035	2
ASP151ALA	0.76138	12.7925	1.5228	0.517401	3	1.30075	0.0942044	2
GLU157ARG	0.822983	0.872678	1.32194	0.283031	3	0.99191	0.262498	2
VAL161ALA	0.679966	7.76937	0.902391	0.245028	2	0.731143	0.14795	2
VAL161ASP	0.786278	2.40847	1.45909	0.356083	3	1.20151	0	1
LEU165ALA	0.668903	8.69264	0.0519444	0.0163495	3	0.634253	0.155663	2
PRO166ALA	0.747572	5.22402	0.325968	0.353813	2
THR168ALA	0.815133	0	0.720642	0	1	0.737015	0.167267	2
THR168ASP	0.642121	0	1.005	0	1	0.79597	0	1
VAL169ALA	0.650543	10.6551	0.826163	0.192698	3	0.973509	0.0743496	2
ASP172ALA	0.718338	6.21085	0.932029	0.258337	3	1.1361	0.0655759	2
THR173ASP	0.715462	7.04848	0.753439	0.0676	3	1.1311	0.146212	2
ARG175ALA	0.773527	1.78192	0.891668	0.0709343	3	1.24363	0.0925005	2
ARG175ASP	0.78152	29.3673	0.488183	0	1	0.68426	0.223303	2
LEU177ASP	0.774796	4.9474	0.867361	0.218426	3	1.13147	0.0281947	2
LEU177ASP	0.718276	7.40087	0.534031	0.180451	3	1.15549	0.231061	2
ARG182ALA	0.713568	9.60669	0.08575	0.0793686	4	0.282116	0	1
TRP183ASP	0.771249	4.45407	0.826092	0.24636	3	0.700252	0	1
GLU187ARG	0.707143	0	0.932335	0.285729	2
GLU189ALA	0.788591	0	0.554377	0.279429	2	1.14988	0.124675	2
GLU189ARG	0
M95A	0.951	0.00731437	1.24247	0.0934214	4	0.846201	0.108191	4
D104A	0.34375	0.0949352
E147A	0.0859	0.117689
E147R	0.938333	0.00917727	0.0693207	0.013756	4	0.714063	0.0140625	4
D162A	0.9335	0.0253624	1.01538	0.274184	4	0.838338	0.0597889	4
D162R	0.948667	0.00713364	0.96035	0.0511561	4	0.570312	0.0109375	4
E171A	0.948	0.00748331	1.05191	0.0569899	4	0.695312	0.107813	4
D104R	0.899	0	0.952	0.006	2	0.511828	0.0215054	2
